# Supplementary material for: Unmet non-medical needs of cancer patients in Poland: a quantitative and qualitative study
Source: Support Care Cancer. 2024 Feb 22;32(3):183. doi: 10.1007/s00520-024-08387-5 (PMC10884169; doi:10.1007/s00520-024-08387-5)
Supplement: Supplementary file 1 — Supplementary file1 (ZIP 67.5 KB) [file 520_2024_8387_MOESM1_ESM.zip]

Archive with 5 entries (5 files):
- Supplementary material/NEQ English version.docx
- Supplementary material/NEQ Polish version.docx
- Supplementary material/VPQ English version.docx
- Supplementary material/VPQ Polish version.docx
- Supplementary material/consent form.doc
